# Supplementary material for: A Combined LC-MS and Immunoassay Approach to Characterize Preservative-Induced Destabilization of Human Papillomavirus Virus-like Particles Adsorbed to an Aluminum-Salt Adjuvant
Source: Vaccines (Basel). 2024 May 26;12(6):580. doi: 10.3390/vaccines12060580 (PMC11209183; doi:10.3390/vaccines12060580)
Supplement: Supplementary file 1 [file vaccines-12-00580-s001.zip]

Archive with 1 entries (1 files):
- vaccines-2953856-supplementary.pdf
